# Supplementary material for: Diverse Genetic Etiologies of Unilateral Polymicrogyria
Source: Ann Neurol. 2026 Feb 11;99(5):1277–86. doi: 10.1002/ana.78169 (PMC13033188; doi:10.1002/ana.78169)
Supplement: Supplementary file 3 — Supplementary Table S1. Radiographic information extracted from the brain MRIs available for the 35 individuals included in this study. Empty cells indicate a lack of additional information. AP = anterior–posterior; b/l = bilateral; CSF = cerebral spinal fluid; d = days; GMH = grey matter heterotopia; L = left; m = months; N/A = not available; nl = normal; PMG = polymicrogyria; R = right; s/p = status post; VM = ventriculomegaly; WM = white matter; y = years. Supplementary Table S2. Detailed phenotype descriptions of the 35 individuals included in this study. Empty cells indicate a lack of additional information. CMA = chromosomal microarray; CMV = cytomegalovirus; FISH = fluorescence in situ hybridization; FT = full term; GDD = global developmental delay; GERD = gastroesophageal reflux disease; ID = intellectual disability; KB = Kleihauer‐Betke; L = left; N/A = not available; nl = normal; PROM = premature rupture of membranes; R = right; SD = standard deviation; SVD = spontaneous vaginal delivery; VNS = vagus nerve stimulation; w = weeks; y = years. [file ANA-99-1277-s001.xlsx]

## Sheet: TABLE1
Name/Code	PAC1501	PAC1502	PAC1503	PS10901	PMG8601	BFP2901	PMG12201	PMG18401	PS2703	UNL101	PMG13201	PMG14901	PMG15701	PMG16501	PMG18001	PMG401	PMG6501	PMG6502	PMG7901	PMG8201	PMG8701	PS9401	PMG23601	FC501	FC502	PH28401	PMG13102	PMG13101	PMG4101	PMG20501	PMG17101	PMG17301	PMG16301	PMG15001	OTH4203
Age at MRI	34y	27y	27y	unknown	8d	16y	9m	21y	10y	4y4m	10m	33y	20y	24y	18y3m	8y	unknown	unknown	15m	33m	8y3m	23y (preop) 24y post op	19m	4y2m	1y6m	19m	28y	fetus	4y	28m	21y	11y7m	25y	9y	12y2m
MCD description	Diffuse R frontal parietal perisylvian PMG	Diffuse R frontal parietal perisylvian PMG	R frontal parietal perisylvian PMG	R perisylvian PMG, microcephaly, multiple small gyri, thick cortex	Extensive R PMG	Extensive R PMG sparing frontal and occipital poles	Extensive R frontal perisylvian parietal temporal PMG	R PMG sparing R fontal and occipital poles	R parietal perisylvian PMG	Significant R frontal parietal PMG	Diffuse extensive R PMG	R perisylvian PMG, s/p resection	Extensive R perisylvian PMG	Extensive R frontal temporal perisylvian PMG	R perisylvian-centered PMG, 10-15 bilateral small occipital GMH	Extensive R frontal parietal PMG	R frontal parietal & temporal PMG with relative sparing of inferomedial aspects of hemisphere	R dysgyria, abnormally small hemisphere with abnormal surface anatomy, looks like PMG frontally and dysgyria more posteriorly	Perisylvian PMG extending into frontal lobe	R perisylvian PMG, subependymal GMH in R occipital horn	R perisylvian with frontal parietal extension PMG	R perisylvian PMG	R frontal parietal perisylvian PMG	R PMG	R unilateral PMG, dysgyria on L	R PMG with subadjacent GMH	Ulegyria with overlying R PMG	Distortion and increased gyral frequency of the left perisylvian region with depressed volume of the subjacent white matter, suspicious for PMG	Extensive L PMG	L orbital gyrus PMG	Extensive L PMG	Small L hemicranium with subcortical GMH and overlying PMG	L PMG, s/p L hemispherectom	Extensive L perisylvian and frontal PMG	L transmantle peri-atrial GMH with overlying PMG, atrial GMH on R with overlying PMG
Corpus callosum	Posterior hypoplasia	Hypoplasia	nl		nl	Abnormal segmentation, cranio/caudate hypoplasia	nl	nl	nl	Posterior hypoplasia	nl	nl	Thin appearance, measures nl	nl	Thin corpus callosum	Anterior genu hypoplastic, fully formed	nl	nl	nl	Posterior hypoplasia	nl	nl	Anterior is thinner than posterior	nl	Mild callosal hypoplasia	Callosal dysgenesis	nl	nl	Genu is thinner than splenium	nl	nl	Agenesis of the Corpus Callosum	Not well assessed	nl	Hypogenetic (small splenium, no rostrum)
Brainstem/Midbrain	Smaller R cerebellar peduncle	Smaller R cerebellar peduncle	Smaller R cerebellar peduncle	Hemiatrophy of brainstem ipsilateral to PMG	Superior cerebellar peduncle thickened (molar tooth)	R brainstem hypoplasia	Smaller R cerebellar peduncle	Severe R brainstem hypoplasia	nl	Atrophy of R peduncle	Smaller R cerebellar peduncle	nl	nl	nl		Smaller R cerebellar peduncle	N/A	Smaller R cerebellar peduncle	Smaller R cerebellar peduncle	R brainstem hypoplasia	nl	nl	nl	R brainstem hypoplasia	R brainstem hypoplasia	nl	nl	nl	Thinning of the cerebellar peduncles	nl	nl	nl	nl	nl	nl
Cerebellum	nl	nl	nl	N/A	Severe vermian hypoplasia	nl	nl	nl	nl	nl	nl	nl	nl	nl	nl	nl	N/A		nl	Tonsillar ectopia	nl	Minimal inferior vermian hypoplasia, enlarged retro CSF space	nl	nl	nl	Vermian hypoplasia	nl	nl	Cerebellar fissures are widened but in range of normal	nl	nl	nl	Volume loss/atrophy, vermis hypoplastic/atrophic	nl	nl
Basal Ganglia/Internal Capsule	nl	nl	nl	N/A	nl	nl, thalami R smaller/ R internal capsule smaller	nl, internal capsule narrow on R	nl, R thalamus is smaller	nl	R internal capsule small	Thalami smaller on R		nl, thalami is smaller on R	nl		Internal capsule thinner on R, thalamus small R	N/A		nl, thalami reduced on R	R internal capsule smaller	nl	R thalami small/ nl		nl	nl	nl	nl	nl		nl	nl	nl	nl	nl	nl
Hippocampus				N/A	Grossly nl	nl		Nl, R hippocampus shorter in AP dimension, L underrotated	nl	b/l underrotated R>L	L underrotated	R hippocampus absent (L appears normal)	R side shortened in AP dimension	nl	Hippocampi underrotated		N/A		Grossly nl	nl	nl	nl	Underrotated bilaterally	Underrotated bilaterally	Grossly normal	nl	nl	nl		nl	nl	nl	nl	nl	nl
Olfactory apparatus/Pituitary	Olfactory bulbs difficult to visualize	Olfactory bulbs difficult to visualize	Olfactory bulbs difficult to visualize	N/A	nl	nl	Pars intermedia cyst	nl	nl		nl	nl	nl	nl	Olfactory bulbs small	Pituitary small in appearance	N/A		nl	nl	nl olfactory apparatus, small pituitary	nl		nl	nl	nl	nl	nl		nl	nl	nl	nl	nl	nl
Ventriculomegaly/White Matter	Mild enlargement of R atrium / WM depressed on R	nl / WM volume depressed on R	nl / WM volume depressed on R	N/A	Mild enlargement of R occipital & temporal horns, minimal enlargement of L occipital horn / mildly depressed b/l WM	Mild R atria occipital horn enlarged / mildly depressed WM on R	Mild R atrial VM / depressed b/l WM R>L	Moderate R VM / severely depressed WM volume on R	nl	Mild R ex cauvo VM / WM volume reduction on R	Minimal R lateral VM / WM moderately depressed on R	R lateral ventricle larger / WM depressed on R	Moderate R atria enlargement / severely depressed periatrial WM on R	WM reduced on R	Mild/moderate	Minimal R VM / depressed WM volume on R	Mild-moderate WM volume reduced on R		Minimal R lateral VM and focal outpouching / WM minimally reduced on R	Mildly depressed R WM volume / R lateral ventricle minimally enlarged	nl / WM is minimally depressed on R	Mild R lateral VM / R severe WM depression	Depressed R WM volume	Minimal VM / mild-moderately reduced WM on R	Mild lateral VM/ mod on R, mild on L WM reduction		nl	asymmetry of the ventricles (larger on L)	profoundly depressed WM on L	nl	nl	Parallel configuration of lateral ventricles	nl	L sided hemisphere volume depressed	nl
Miscellaneous	Craniofacial proportions suggest microcephaly	Craniofacial proportions suggest microcephaly, anterior callosotomy and R temporal lobe surgery	Craniofacial proportions suggest microcephaly, nonspecific gliosis, tonsillar ectopia	Kuchukhidze et al 17307715: Patient 1				Tonsillar ectopia, heterotopion is present bilaterally and symmetric, it is volume averageing on multiple planes	No arteriovenous malformation, no hemorrhage	Cavum septum pellucidum		Leptomeningeal enhancement (abnormal)	Flair hyperintensities in mesial temporal lobes L>R, not obvious on T2		Small arachnoid cyst on R, prominent retrocerebellar CSF space, absent septum pellucidum	Pars intermedia cyst	Chang et al 16401865: Family #3 - Figure 2	Chang et al 16401865: Family #3 - Figure 2	Septum segmentally absent				Apparent high blood flow in R brainstem, perfusion study is asymmetric	Patchy WM gliosis bilaterally; Chang et al 1640186: Family 1 - Figure 2B	Patchy WM gliosis bilaterally; Chang et al 1640186: Family 1 - Figure 2B	Hypometabolism in R hemisphere	Bilateral ischemic injury	Semicircular canals present			Absent septum pellucidum	Colpolcephlay

## Sheet: TABLE2
Name/Code	PAC1501	PAC1502	PAC1503	PS10901	PMG8601	BFP2901	PMG12201	PMG18401	PS2703	UNL101	PMG13201	PMG14901	PMG15701	PMG16501	PMG18001	PMG401	PMG6501	PMG6502	PMG7901	PMG8201	PMG8701	PS9401	PMG23601	FC501	FC502	PH28401	PMG13102	PMG13101	PMG4101	PMG20501	PMG17101	PMG17301	PMG16301	PMG15001	OTH4203
Genetic testing	Multiplex exome	Multiplex exome	Multiplex exome	Research panel	Trio exome, karyotype	Trio exome, CMA	Research panel, karyotype	Research panel, karyotype, CMA	Trio exome	Trio exome, CMA: 7p13del VUS	Trio exome, CMA, karyotype	Trio exome, 22q FISH	Trio exome, 22q FISH	Trio exome	Proband exome, CMA	Proband exome, karyotype	Duo exome, karyotype, 22q FISH	Duo exome, karyotype	Trio exome	Proband exome	Proband exome	Trio exome	Trio exome, CMA	Duo exome, Di George Syndrome/VeloCardioFacial Syndrome deletion analysis NL	Duo exome	Proband exome, CMA, panel	Trio exome, karyotype and 22q FISH normal	Trio exome, karyotype 22q FISH	Trio exome, 22q FISH	Trio exome	Proband Exome	Proband exome, CMA, karyotype, Fragile X	Trio exome	Research panel, karyotype, 22q FISH, some connexin gene	Trio exome
Biological Sex	Male	Male	Female	Female	Male	Male	Female	Female	Female	Male	Female	Male	Male	Male	Male	Male	Male	Female	Female	Female	Female	Female	Male	Male	Male	Female	Female	Unknown (fetus)	Male	Male	Female	Male	Male	Female	Male
Pregnancy/Birth history				FT	FT Emergency C-section, breech	Intrauterine growth retardation, single umbilical artery, born 38w	Tobacco exposure, maternal hypertension, induced vaginal delivery, nuchal cord, born 41w	SVD, FT	SVD, born 38w	Scheduled C-section for breech positioning and calcified placenta, born 37w	Maternal gastrointestinal infection in 1st month of pregnancy, emergency C-section, born 38.5w	SVD, required forceps	SVD, FT	Reported twin-twin transfusion syndrome, SVD, FT	Some alcohol exposure, SVD, born 34w	Lupron exposure, smoked 1/2 pack of cigarettes per day and social alcohol until pregnancy was known, FT			Induced vaginal delivery born 41w			SVD	Car accident during pregnancy at 19w, positive KB test at hospital, pre-term labor at 28w, hospitalized for 3 days labor arrested, PROM, SVD born 31w	FT	FT	FT		Pregnancy termination at 32w		SVD, FT	Emergency C-section 31w	SVD, FT	Planned C-section, sustained hypoxia during labor, born FT	SVD, FT	Hydrocephalus and porencephalic cyst noted prenatally, born 34w
Birth Weight kg (SD)						2.07 (-2.38)	3.6 (0.38)	4.9 (3.22)		3.28	2.58	4 (N/A)	3.4 (-0.26)	2.24 (-2.11)	1.98				3.66 (0.51)				1.72	3.52 (-0.07)	3.29 (-0.43)						1.53	2.72 (-1.35)	3.8 (0.49)	3.26 (-0.31)
Birth length cm (SD)						46 (-1.56)	66.7 (0.02)	N/A		51.6			50.8 (0.24)	48.3 (-0.7)	43.2								29	52.07 (0.73)									52.7 (0.97)
Birth head circumference cm (SD)						33 (-1.27)	N/A	N/A		36.5									36.2 (0.78)				44										Reportedly 50th percentile
Age at last evaluation (#y#m)	8y1m	11y1m	38y11m				10m	28y	10y8m	5y	14m				17y	7y			18m		8y3m	24y	2y1m	4y2m	18m	3y				2y4m		11y8m		16y	2y1m
Dysmorphic features					Low set ears, frontal bossing	Micrognathia, low set ears, shorter L arm										Facial asymmetry (R larger than L), deep set eyes, depressed nasal bridge, high palate, retrognathia							Epicanthus		L leg shorter than R, L foot shorter than R		Short third metatarsus					Left external ear thicker and lower set compared to right, camptodactyly of #3-5 digits bilaterally			Mild facial diplegia, brachiocephaly
Microcephaly	Yes	Yes, Relative	Yes	Yes		No	No	No	No	No	No		No		No	No			No		No	No	No		No					No		No		No	No
Head Circumference cm (SD)	49 (-2.4)	52.8 (-0.33)	52 (-2.2)	No measurements provided			44.8 (0.15)	58 (0.19)	2.8 (0.25)	N/A	44.5 (-0.84)		35.2 (-0.98) at 16d		56.5 (0.98)	49.5 (-1.88)			47 (0.41)		53.5 (1.4)		50.5 (1.25)		47 (-0.55)					48.5 (-0.36)		55 (0.98)		54.5 (0.18)	49.5 (0.52)
Weight kg (SD)	30.8 (0.79)	60.5 (2.26)	133.6 (4.6)				8.9 (-0.23)	85.3 (1.69)	27.7 (-0.18)	23.1 (1.47)					66.1 (0.23)						31.7 (0.66)	66.4 (0.55)	13.5 (0.63)	17.4 (0.31)	11.4 (-0.23)					11.4 (-1.4)		40 (0.09)		53 (-0.05)	13.2 (0.25)
Height cm (SD)	131.4 (0.53)	153.5 (1.33)	163 (-0.04)				72.3 (0.06)	168 (0.74)	122 (-1.69) at 8y10m	112 (0.68)	70 (-0.95) at 11m				174 (0.11)							166.4 (0.49)	85.5 (-0.01)		82 (0.1)					87.1 (-0.82)		140.8 (-0.9)
Neurodevelopmental diagnosis	ID	ID	ID	GDD/ID	GDD	ID	DD	DD	None	Motor delays	GDD	None	None	DD, ADHD	None	DD			Gross motor delay		Fine motor delay	None	Fine/gross motor delayed on left side	Gross motor delay, OCD	Gross motor delay	GDD			DD		DD	GDD, Autism	GDD	GDD	DD
Seizures	Yes	Yes	Yes	Yes		Yes	None, reportedly abnormal EEG	Yes	Yes	Yes	None	Yes	Yes	Yes	None	Yes	Yes	None			Yes (1 lifetime)	Yes		Yes	No, reportedly abnormal EEG	Yes			Yes	Yes	Yes	No, reportedly abnormal EEG	Yes	Yes	Yes
Visual/ Ocular diagnosis (list)					Mildly decreased velocity for Visual evoked potential, nystagmus							L divergent strabismus, mild L nystagmus, benign R glaucoma							Bilateral 4th cranial nerve palsy, R strabismus				L chorioretinal atrophy	Mild L upper motor neuron facial droop							L convergent strabismus		R hemianopia		Strabismus, visual impairment, esotropia
Cardiopulmonary/GI/GU/Oromotor abnormalities						Mitral valve stenosis			Pulmonary arteriovenous malformation		GERD, feeding difficulties, dysphagia, bladder reflux				Undescended testis	Difficulty swallowing food, choking							Patent ductus arteriosus, respiratory distress syndrome, GERD	Dysphagia, chronic aspiration	Dysphagia		Bicuspid aortic valve	L dysplastic kidney		Poor weight gain	GERD		Feeding difficulties
Neuromuscular/Movement abnormalities	Hyperreflexia	L hemiparesis			Hypertonia, hyperreflexia, L clonus, L torticollis	L hemiparesis	Hypertonia of L fingers, arm, leg and ankle; L-sided weakness/hemiparesis			L upper extremity weakness, cortical thumb fisting, hypertonia, hyperreflexia	L hemiparesis, hypotonia		L hemiparesis, L Babinski sign, mild diminished dexterity L hand			L sided weakness, L sid always delayed, narrow-based gait, L ankle spasticity, dystonic posturing of L arm	Mild L congenital hemiparesis	Mild L congenital hemiparesis	L hand fisted, L hemiparesis, L upper and lower extremity spasticity, L elbow and L knee hypertonia, L hyperreflexia		Slow coordination L fingers, L hand muscle weakness		L hemiparesis, limp	L hemiparesis, hyperreflexia, toes upgoing on L, downgoing on R, L trigger thumb	Mild L spastic hemiparesis, Mild contractures of L finger flexors	Significant L-sided hemiparesis			Mild right hemiparesis	None	R upper and lower limbs decreased muscle strength		R hemiparesis	R hemiparesis, hyperreflexia R>L	Hypotonia
Other diagnoses (list)		Obesity	Obesity	Obesity	Mild hearing loss		Hyperpigmented macule on ventral R thigh					Benign R frontal mass (resected x2)			Newborn sleep apnea, asthma, 4 concussions, headaches onset 16y								Anemia, apnea of prematurity, jaundice, difficulty falling asleep	Recurrent infections	Recurrent infections	Sleep disturbances, wakes middle of night and has trouble falling back asleep			Mirror movements		In NICU for 1m, neonatal apnea, jaundice	Several hyperpigmented spots on L arm and back	Lost spleen due to trauma	L sensorineural deafness, loss of high frequencies in R ear, reported "ear immune disease"
Additional Info?	Post VNS implant, reimplant x2	Post VNS implant, reimplant x2, corpus callosotomy		Positive CMV IgG titer (unsure age), negative toxoplasmosis, adiposities, hyperuricemia		Negative TORCH	Biological father had ID and seizures		Nosebleeds		Frequent respiratory infections	R anterior temporal and partial R frontal and parietal operculum resections	Negative CMV IgG and Toxoplasmosis IgG	Identical twin is in good health	Adopted					Dizygotic twin, adopted	Adopted	Resection of R posterior region, with large vein directly over it.				Removal of abnormal posterior cortex (x2) and functional hemispherectomy							Epilepsy surgery x2		L ventriculoperitoneal shunt placement
