# Supplementary material for: Diverse Genetic Etiologies of Unilateral Polymicrogyria
Source: Ann Neurol. 2026 Feb 11;99(5):1277–86. doi: 10.1002/ana.78169 (PMC13033188; doi:10.1002/ana.78169)
Supplement: Supplementary file 5 — Supplementary Data S2. R‐script for the estimating equation (GEE) and Wald test for the larger cohort of 54 cases with imaging. [file ANA-99-1277-s004.R]

# Load required package
library(geepack)

# Total sample size
n_total <- 54
n_right <- 37
n_left  <- 17

# Familial sidedness:
# F1: 3 right
# F2: 2 right
# F3: 2 right
# F4: 1 right, 1 left

# Family IDs
family_ids <- c(
  rep("F1", 3),  # F1: 3 right
  rep("F2", 2),  # F2: 2 right
  rep("F3", 2),  # F3: 2 right
  rep("F4", 2)   # F4: 1 right, 1 left
)

# Malformation laterality for familial cases (1 = right, 0 = left)
family_sides <- c(
  rep(1, 3),     # F1
  rep(1, 2),     # F2
  rep(1, 2),     # F3
  1, 0           # F4
)
# Count familial cases
n_familial <- length(family_ids)
n_sporadic <- n_total - n_familial

# Count of right and left in familial cases
n_familial_right <- sum(family_sides)        
n_familial_left  <- n_familial - n_familial_right 

# Remaining right and left cases for sporadic individuals
n_sporadic_right <- n_right - n_familial_right
n_sporadic_left  <- n_left  - n_familial_left

# Create IDs and sides for sporadic cases
sporadic_ids <- paste0("S", 1:n_sporadic)
sporadic_sides <- c(
  rep(1, n_sporadic_right),  # Right
  rep(0, n_sporadic_left)    # Left
)

# Combine family IDs and sides
all_family_ids <- c(family_ids, sporadic_ids)
malformation_right <- c(family_sides, sporadic_sides)

# Create final data frame
data <- data.frame(
  subject_id = 1:n_total,
  family_id = factor(all_family_ids),
  malformation_right = malformation_right)

# Sanity check
table(data$malformation_right)         
# Should be 37 right/1, 17 left/0

# Fit GEE with intercept only since we have no other variables
fit <- geeglm(
  malformation_right ~ 1,
  family = binomial(link = "logit"),
  id = family_id,
  corstr = "exchangeable",
  data = data)

summary(fit)

# Extract prevalence estimate
beta0 <- coef(fit)[1]
prevalence_est <- exp(beta0) / (1 + exp(beta0))
prevalence_est

# Wald test of H0: beta0 = 0 (i.e., prevalence = 0.5)
est <- coef(summary(fit))["(Intercept)", "Estimate"]
se  <- coef(summary(fit))["(Intercept)", "Std.err"]
z   <- (est - 0) / se   # test statistic

pval_two_sided <- 2 * (1 - pnorm(abs(z)))
pval_one_sided <- 1 - pnorm(z)  # for H1: prevalence > 0.5

z
pval_two_sided
pval_one_sided
